# Supplementary material for: A multi-epitope fusion antigen candidate vaccine for Enterotoxigenic Escherichia coli is protective against strain B7A colonization in a rabbit model
Source: PLoS Negl Trop Dis. 2022 Feb 9;16(2):e0010177. doi: 10.1371/journal.pntd.0010177 (PMC8863229; doi:10.1371/journal.pntd.0010177)
Supplement: S1 Data — (XLSX) [file pntd.0010177.s001.xlsx]

## Sheet: ELISA_foldchange
Rabbit_ID	Vaccine	CFAI	CS1	CS2	CS3	CS4	CS5	CS6	LTB
16-331	IM	68.5333	26.8	6.4	0.987492	6	12.1667	32.5067	963.9
16-332	IM	10.1667	11.3008	1.5	2.12254	2	3	19.84	266814
16-333	IM	517.5	7	0.625	1.43371	1	5.5	1.375	5637.6
16-334	IM	163	15.8347	21	2.92308	2	14.9008	12.5029	19197
17-052	ID	10	20.8347	1.66667	1.1	1.5	4.66667	2.16667	51030
17-053	ID	1	10.876	6.5	1.5	3	7	0.75	27337.5
17-054	ID	1.33333	6.75	1.75	1	1	8	0.866667	4191.75
17-055	ID	38	4.5	1.75	2.16667	1	6.5	10	6156

## Sheet: Vaccine_foldchange
Sample	Group	CFA/I	CS1	CS2	CS3	CS4	CS5	CS6	LTB
1	Control	0	0	0	0	0	0	0	0
2	Control	0	0	0	0	0	0	0	0
3	Control	0	0	0	0	0	0	0	0
4	Control	0	0	0	0	0	0	0	0
5	Control	0	0	0	0	0	0	0	0
6	Control	0	0	0	0	0	0	0	0
1	Vaccinated	3.02881	2.73625	2.50542	2.86889	2.77922	3.37657	2.57678	3.34087
2	Vaccinated	3.22077	3.06371	2.7397	2.78416	3	3.92128	3.02163	3.597
3	Vaccinated	3.02971	2.8204	2.84929	3.00858	3.05902	4.00374	2.83192	3.65993
4	Vaccinated	3.03381	2.90256	2.76665	3.03173	3.0062	3.62762	2.50789	3.42598
5	Vaccinated	2.77726	2.65076	2.48859	2.7731	2.81902	3.84438	2.95219	2.96234
6	Vaccinated	3.16196	2.9029	2.48248	2.70001	2.83369	3.28722	2.94713	3.53795
7	Vaccinated	3.09926	3.27459	2.71567	2.87912	2.90592	3.0951	2.45257	3.64623
8	Vaccinated	2.99123	3.41333	2.73326	2.76726	2.75795	3.32983	2.45208	3.61129
9	Vaccinated	3.29054	3.66365	3.08462	3.03754	3.10828	3.39176	2.72981	3.68872
