# Supplementary material for: A multi-epitope fusion antigen candidate vaccine for Enterotoxigenic Escherichia coli is protective against strain B7A colonization in a rabbit model
Source: PLoS Negl Trop Dis. 2022 Feb 9;16(2):e0010177. doi: 10.1371/journal.pntd.0010177 (PMC8863229; doi:10.1371/journal.pntd.0010177)
Supplement: S2 Data — (XLSX) [file pntd.0010177.s002.xlsx]

## Sheet: rabbit_colonization
rabbit_id	strain	location	cfu_ml	weight	cfu_g
17-355	H10407	distal	120	4.72	508.475
17-355	H10407	distal	100	4.72	423.729
17-355	H10407	distal	70	4.72	296.61
17-356	H10407	distal	3660	4.73	15475.7
17-356	H10407	distal	4400	4.73	18604.7
17-356	H10407	distal	3600	4.73	15222
17-356	H10407	distal	5000	4.73	21141.6
17-356	H10407	distal	2000	4.73	8456.66
17-357	H10407	distal	280	1.89	2962.96
17-357	H10407	distal	380	1.89	4021.16
17-357	H10407	distal	200	1.89	2116.4
17-357	H10407	distal	100	1.89	1058.2
17-357	H10407	distal	1000	1.89	10582
17-358	H10407	distal	160	2.82	1134.75
17-358	H10407	distal	150	2.82	1063.83
17-358	H10407	distal	200	2.82	1418.44
17-358	H10407	distal	1000	2.82	7092.2
17-358	H10407	distal	1000	2.82	7092.2
17-455	NaR H10407	distal	130	1.94	1340.21
17-455	NaR H10407	distal	50	1.94	515.464
17-455	NaR H10407	distal	200	1.94	2061.86
17-456	NaR H10407	distal	2090	1.95	21435.9
17-456	NaR H10407	distal	2500	1.95	25641
17-456	NaR H10407	distal	3000	1.95	30769.2
17-456	NaR H10407	distal	580	1.95	5948.72
17-456	NaR H10407	distal	3500	1.95	35897.4
17-457	NaR H10407	distal	110	2.84	774.648
17-457	NaR H10407	distal	100	2.84	704.225
17-457	NaR H10407	distal	1000	2.84	7042.25
17-457	NaR H10407	distal	10	2.84	70.4225
17-457	NaR H10407	distal	200	2.84	1408.45
17-458	NaR H10407	distal	3700	3.24	22839.5
17-458	NaR H10407	distal	1500	3.24	9259.26
17-458	NaR H10407	distal	5000	3.24	30864.2
17-458	NaR H10407	distal	4100	3.24	25308.6
17-458	NaR H10407	distal	10000	3.24	61728.4
17-459	NaR H10407	distal	3800	3.43	22157.4
17-459	NaR H10407	distal	7300	3.43	42565.6
17-459	NaR H10407	distal	6000	3.43	34985.4
17-351	H10407	proximal	100	6.63	301.659
17-351	H10407	proximal	130	6.63	392.157
17-351	H10407	proximal	200	6.63	603.318
17-351	H10407	proximal	100	6.63	301.659
17-351	H10407	distal	2220	3.15	14095.2
17-351	H10407	distal	2460	3.15	15619
17-351	H10407	distal	2800	3.15	17777.8
17-351	H10407	distal	2400	3.15	15238.1
17-351	H10407	distal	3000	3.15	19047.6
17-351	H10407	distal	2000	3.15	12698.4
17-352	H10407	proximal	0	5.02	0
17-352	H10407	distal	200	4.38	913.242
17-352	H10407	distal	200	4.38	913.242
17-352	H10407	distal	160	4.38	730.594
17-352	H10407	distal	100	4.38	456.621
17-353	H10407	proximal	0	5.58	0
17-353	H10407	distal	67000	3.58	374302
17-353	H10407	distal	72000	3.58	402235
17-354	H10407	proximal	10	9.29	21.5285
17-354	H10407	distal	220	4.36	1009.17
17-354	H10407	distal	50	4.36	229.358
17-354	H10407	distal	100	4.36	458.716
17-354	H10407	distal	100	4.36	458.716
18-068	B7A	distal	25000	0.97	515464
18-068	B7A	distal	38000	0.97	783505
18-069	B7A	distal	71000	1.3	1.09231e+06
18-069	B7A	distal	60000	1.3	923077
18-070	B7A	distal	30000	1.1	545455
18-070	B7A	distal	36000	1.1	654545
18-071	B7A	distal	16500	3.2	103125
18-072	B7A	distal	15500	1.4	221429
18-072	B7A	distal	14000	1.4	200000
18-171	B7A rch	distal	330	2.12	3113.21
18-171	B7A rch	distal	520	2.12	4905.66
18-172	B7A rch	distal	1120	3.18	7044.03
18-172	B7A rch	distal	1010	3.18	6352.2
18-173	B7A rch	distal	540	1.33	8120.3
18-173	B7A rch	distal	570	1.33	8571.43
18-174	B7A rch	distal	160	2.75	1163.64
18-174	B7A rch	distal	180	2.75	1309.09
18-175	B7A rch	distal	830	3.21	5171.34
18-175	B7A rch	distal	880	3.21	5482.87
18-279	E24377A	distal	640	2	6400
18-279	E24377A	distal	650	2	6500
18-279	E24377A	distal	1000	2	10000
18-279	E24377A	distal	500	2	5000
18-279	E24377A	distal	500	2	5000
18-280	E24377A	distal	300	3.12	1923.08
18-280	E24377A	distal	100	3.12	641.026
18-281	E24377A	distal	785000	3.55	4.42254e+06
18-281	E24377A	distal	846000	3.55	4.7662e+06
18-282	E24377A	distal	10	1.99	100.503
18-282	E24377A	distal	500	1.99	5025.13
18-283	E24377A	distal	150	3.82	785.34
18-283	E24377A	distal	120	3.82	628.272
18-283	E24377A	distal	100	3.82	523.56
18-283	E24377A	distal	100	3.82	523.56

## Sheet: vaccination_challenge
rabbit_id	strain	cfu_ml	weight	cfu_g
18-068	Challenge	25000	0.97	515464
18-068	Challenge	38000	0.97	783505
18-069	Challenge	71000	1.3	1.09231e+06
18-069	Challenge	60000	1.3	923077
18-070	Challenge	30000	1.1	545455
18-070	Challenge	36000	1.1	654545
18-071	Challenge	16500	3.2	103125
18-072	Challenge	15500	1.4	221429
18-072	Challenge	14000	1.4	200000
18-171	Challenge-Rechallenge	330	2.12	3113.21
18-171	Challenge-Rechallenge	520	2.12	4905.66
18-172	Challenge-Rechallenge	1120	3.18	7044.03
18-172	Challenge-Rechallenge	1010	3.18	6352.2
18-173	Challenge-Rechallenge	540	1.33	8120.3
18-173	Challenge-Rechallenge	570	1.33	8571.43
18-174	Challenge-Rechallenge	160	2.75	1163.64
18-174	Challenge-Rechallenge	180	2.75	1309.09
18-175	Challenge-Rechallenge	830	3.21	5171.34
18-175	Challenge-Rechallenge	880	3.21	5482.87
18-392	Vaccination-Challenge	510	2.96	3445.95
18-392	Vaccination-Challenge	380	2.96	2567.57
18-392	Vaccination-Challenge	390	2.96	2635.14
18-393	Vaccination-Challenge	93	2.3	808.696
18-393	Vaccination-Challenge	87	2.3	756.522
18-394	Vaccination-Challenge	1110	1.75	12685.7
18-394	Vaccination-Challenge	1340	1.75	15314.3
18-394	Vaccination-Challenge	1150	1.75	13142.9
18-395	Vaccination-Challenge	640	2.66	4812.03
18-395	Vaccination-Challenge	460	2.66	3458.65
18-395	Vaccination-Challenge	400	2.66	3007.52
18-396	Vaccination-Challenge	7700	2.49	61847.4
18-396	Vaccination-Challenge	5700	2.49	45783.1
18-397	Vaccination-Challenge	2220	2.06	21553.4
18-398	Vaccination-Challenge	16600	1.87	177540
18-398	Vaccination-Challenge	15000	1.87	160428
18-399	Vaccination-Challenge	760	2.38	6386.55
18-399	Vaccination-Challenge	710	2.38	5966.39
18-399	Vaccination-Challenge	780	2.38	6554.62
18-400	Vaccination-Challenge	211	2.31	1826.84
18-400	Vaccination-Challenge	201	2.31	1740.26
18-401	Vaccination-Challenge	1080	1.71	12631.6
18-401	Vaccination-Challenge	1400	1.71	16374.3
18-401	Vaccination-Challenge	1330	1.71	15555.6
