# Supplementary material for: A multi-epitope fusion antigen candidate vaccine for Enterotoxigenic Escherichia coli is protective against strain B7A colonization in a rabbit model
Source: PLoS Negl Trop Dis. 2022 Feb 9;16(2):e0010177. doi: 10.1371/journal.pntd.0010177 (PMC8863229; doi:10.1371/journal.pntd.0010177)
Supplement: S3 Data — (XLSX) [file pntd.0010177.s003.xlsx]

## Sheet: inhibition_assay
JHU rabbit inhibition assay
1st experiment
Strain	CS6				B7A				B7A challenge
Group	Control	% Control	Vaccinated	% Vaccinated	Control	% Control	Vaccinated	% Vaccinated	Control	% Control	Vaccinated	% Vaccinated
No. of bacteria (X10^2)	420	98.2839	307	71.8409	455	99.7442	234	51.297	141	100.595	95	67.7765
	446	104.368	311	72.7769	451	98.8674	290	63.5733	148	105.589	96	68.4899
	423	98.986	312	73.0109	450	98.6482	302	66.2039	121	86.3258	72	51.3674
	454	106.24	314	73.4789	392	85.9335	236	51.7355	136	97.0273	75	53.5077
	418	97.8159	259	60.6084	516	113.117	245	53.7084	144	102.735	101	72.0571
	403	94.3058	285	66.6927	473	103.69	219	48.0088	151	107.729	90	64.2093
Mean	427.333	100	298	69.7348	456.167	100	254.333	55.7545	140.167	100	88.1667	62.9013
SD	19.0333	4.45397	21.8724	5.11834	40.1169	8.79435	33.5539	7.35563	10.7595	7.67621	11.9234	8.50656
2nd experiment
Strain	CS6				B7A				B7A challenge
Group	Control	% Control	Vaccinated	% Vaccinated	Control	% Control	Vaccinated	% Vaccinated	Control	% Control	Vaccinated	% Vaccinated
No. of bacteria (X10^2)	135	93.6416	92	63.815	196	100.771	102	52.4422	174	91.179	91	47.6856
	149	103.353	91	63.1214	184	94.6015	144	74.036	185	96.9432	85	44.5415
	137	95.0289	60	41.6185	201	103.342	113	58.0977	179	93.7991	103	53.9738
	148	102.659	63	43.6994	197	101.285	125	64.2674	193	101.135	106	55.5459
	144	99.8844	75	52.0231	183	94.0874	106	54.4987	203	106.376	99	51.8777
	152	105.434	89	61.7341	206	105.913	97	49.8715	211	110.568	108	56.5939
Mean	144.167	100	78.3333	54.3353	194.5	100	114.5	58.8689	190.833	100	98.6667	51.7031
SD	6.85322	4.75368	14.4453	10.0199	9.22497	4.74291	17.4213	8.95694	14.2607	7.47284	9.0037	4.7181
Combined (%)
Strain	CS6		B7A		B7A challenge
Group	% Control	% Vaccinated	% Control	% Vaccinated	% Control	% Vaccinated
% inhibition	98.2839	71.8409	99.7442	51.297	100.595	67.7765
	104.368	72.7769	98.8674	63.5733	105.589	68.4899
	98.986	73.0109	98.6482	66.2039	86.3258	51.3674
	106.24	73.4789	85.9335	51.7355	97.0273	53.5077
	97.8159	60.6084	113.117	53.7084	102.735	72.0571
	94.3058	66.6927	103.69	48.0088	107.729	64.2093
	93.6416	63.815	100.771	52.4422	91.179	47.6856
	103.353	63.1214	94.6015	74.036	96.9432	44.5415
	95.0289	41.6185	103.342	58.0977	93.7991	53.9738
	102.659	43.6994	101.285	64.2674	101.135	55.5459
	99.8844	52.0231	94.0874	54.4987	106.376	51.8777
	105.434	61.7341	105.913	49.8715	110.568	56.5939
Mean	100	62.035	100	57.3117	100	57.3022
SD	4.3919	11.0553	6.73646	7.98157	7.22268	8.78694
